# Supplementary material for: Scrutinizing Mechanisms of the ‘Obesity Paradox in Sepsis’: Obesity Is Accompanied by Diminished Formation of Neutrophil Extracellular Traps (NETs) Due to Restricted Neutrophil–Platelet Interactions
Source: Cells. 2021 Feb 12;10(2):384. doi: 10.3390/cells10020384 (PMC7918512; doi:10.3390/cells10020384)
Supplement: Supplementary file 1 [file cells-10-00384-s001.zip]

Archive with 6 entries (5 files):
- cells-1050081 Final Supplementary files for XML/
- cells-1050081 Final Supplementary files for XML/SUPPL EMENTARY cells-1050081- CORRECTIONS PROOF.docx
- cells-1050081 Final Supplementary files for XML/Supplementary_Video_1_Cichon et al.mp4
- cells-1050081 Final Supplementary files for XML/Supplementary_Video_2_Cichon et al.mp4
- cells-1050081 Final Supplementary files for XML/Supplementary_Video_3_Cichon et al.mp4
- cells-1050081 Final Supplementary files for XML/Supplementary_Video_4_Cichon et al.mp4
